# Supplementary material for: Chronic Activation of γ2 AMPK Induces Obesity and Reduces β Cell Function
Source: Cell Metab. 2016 May 10;23(5):821–36. doi: 10.1016/j.cmet.2016.04.003 (PMC4873618; doi:10.1016/j.cmet.2016.04.003)
Supplement: Table S4. Gene Set Enrichment Analysis of Islet RNA-Seq Data Using KEGG Pathways — Related to Figure 6. [file mmc2.xlsx]

## Sheet: Type II Diabetes Mellitus
GSEA: ‘Type II Diabetes Mellitus’ Gene Set
Gene	Name		Rank in gene list		Rank metric score	Running enrichment score	Core enrich-ment
Cacna1e	calcium channel, voltage-dependent, R type, alpha 1E subunit		78		0.48637	0.07602	Yes
Pik3cg	phosphoinositide-3-kinase, catalytic, gamma polypeptide		168		0.40325	0.13734	Yes
Cacna1b	calcium channel, voltage-dependent, N type, alpha 1B subunit		290		0.34057	0.1859	Yes
Prkcd	protein kinase C, delta		535		0.28017	0.21571	Yes
Hk3	hexokinase 3		758		0.24509	0.24118	Yes
Pklr	pyruvate kinase liver and red blood cell		936		0.22378	0.26625	Yes
Cacna1d	calcium channel, voltage-dependent, L type, alpha 1D subunit		1035		0.21258	0.29498	Yes
Prkce	protein kinase C, epsilon		1106		0.20672	0.32471	Yes
Tnf	tumor necrosis factor		1136		0.20424	0.35689	Yes
Hk1	hexokinase 1		1180		0.20023	0.38742	Yes
Mtor	mechanistic target of rapamycin (serine/threonine kinase)		1445		0.17635	0.39843	Yes
Socs2	suppressor of cytokine signaling 2		1489		0.17283	0.42437	Yes
Hk2	hexokinase 2		1965		0.14503	0.4153	Yes
Pik3cd	phosphatidylinositol 3-kinase catalytic delta polypeptide		2201		0.13381	0.42121	Yes
Pik3r5	phosphoinositide-3-kinase, regulatory subunit 5, p101		2518		0.11956	0.41905	Yes
Pik3r3	phosphatidylinositol 3 kinase, regulatory subunit, polypeptide 3 (p55)		2628		0.11459	0.43059	Yes
Insr	insulin receptor		2829		0.10521	0.43417	Yes
Ikbkb	inhibitor of kappaB kinase beta		3002		0.09872	0.43863	Yes
Socs4	suppressor of cytokine signaling 4		3133		0.09411	0.44527	Yes
Hkdc1	hexokinase domain containing 1		3349		0.08668	0.44469	Yes
Socs1	suppressor of cytokine signaling 1		3465		0.08286	0.45049	Yes
Mapk9	mitogen-activated protein kinase 9		4012		0.06639	0.42326	No
Slc2a2	solute carrier family 2 (facilitated glucose transporter), member 2		4911		0.04236	0.36728	No
Cacna1g	calcium channel, voltage-dependent, T type, alpha 1G subunit		5195		0.03551	0.35334	No
Abcc8	ATP-binding cassette, sub-family C (CFTR/MRP), member 8		5739		0.02175	0.31884	No
Pdx1	pancreatic and duodenal homeobox 1		6491		0.00638	0.26715	No
Mapk10	mitogen-activated protein kinase 10		6792		0.00054	0.24617	No
Irs1	insulin receptor substrate 1		6817		-1e-05	0.24449	No
Pik3r1	phosphatidylinositol 3-kinase, regulatory subunit, polypeptide 1 (p85 alpha)		7007		-0.00373	0.23183	No
Pik3cb	phosphatidylinositol 3-kinase, catalytic, beta polypeptide		7922		-0.02267	0.17142	No
Socs3	suppressor of cytokine signaling 3		7938		-0.02299	0.17422	No
Pik3ca	phosphatidylinositol 3-kinase, catalytic, alpha polypeptide		8042		-0.02493	0.17117	No
Kcnj11	potassium inwardly rectifying channel, subfamily J, member 11		8231		-0.0289	0.1628	No
Pik3r2	phosphatidylinositol 3-kinase, regulatory subunit, polypeptide 2 (p85 beta)		8251		-0.02925	0.16637	No
Prkcz	protein kinase C, zeta		8622		-0.037	0.14658	No
Irs4	insulin receptor substrate 4		8723		-0.03931	0.14614	No
Cacna1a	calcium channel, voltage-dependent, P/Q type, alpha 1A subunit		8852		-0.0421	0.1442	No
Mapk3	mitogen-activated protein kinase 3		9066		-0.04632	0.137	No
Mapk1	mitogen-activated protein kinase 1		10409		-0.07537	0.05535	No
Mapk8	mitogen-activated protein kinase 8		12067		-0.1232	-0.0404	No
Mafa	v-maf musculoaponeurotic fibrosarcoma oncogene family, protein A (avian)		12521		-0.1423	-0.04838	No
Cacna1c	calcium channel, voltage-dependent, L type, alpha 1C subunit		12918		-0.16247	-0.04898	No
Slc2a4	solute carrier family 2 (facilitated glucose transporter), member 4		13067		-0.17234	-0.0305	No
Ins2	insulin II		13232		-0.18423	-0.01115	No
Gck	glucokinase		13298		-0.19142	0.01636	No
Irs2	insulin receptor substrate 2		13994		-0.31363	0.02009	No

## Sheet: MODY
GSEA: ‘Maturity Onset Diabetes of the Young’ (MODY) Gene Set
Gene	Name		Rank in gene list		Rank metric score	Running enrichment score	Core enrich-ment
Pklr	pyruvate kinase liver and red blood cell		936		0.22378	0.00024	No
Hhex	hematopoietically expressed homeobox		1252		0.19215	0.03472	No
Mnx1	motor neuron and pancreas homeobox 1		2913		0.10135	-0.05186	No
Hnf4g	hepatocyte nuclear factor 4, gamma		2945		0.1004	-0.02447	No
Slc2a2	solute carrier family 2 (facilitated glucose transporter), member 2		4911		0.04236	-0.14982	No
Pdx1	pancreatic and duodenal homeobox 1		6491		0.00638	-0.25869	No
Nr5a2	nuclear receptor subfamily 5, group A, member 2		7891		-0.02217	-0.35028	No
Hes1	hairy and enhancer of split 1 (Drosophila)		8216		-0.02854	-0.3646	No
Hnf1b	HNF1 homeobox B		10044		-0.06707	-0.47299	No
Iapp	islet amyloid polypeptide		10657		-0.08115	-0.49202	No
Hnf1a	HNF1 homeobox A		11850		-0.11561	-0.54158	Yes
Pax6	paired box 6		12205		-0.1279	-0.52875	Yes
Mafa	v-maf musculoaponeurotic fibrosarcoma oncogene family, protein A (avian)		12521		-0.1423	-0.50895	Yes
Neurod1	neurogenic differentiation 1		13003		-0.16769	-0.49331	Yes
Neurog3	neurogenin 3		13083		-0.17367	-0.44771	Yes
Nkx2-2	NK2 homeobox 2		13094		-0.17424	-0.39711	Yes
Hnf4a	hepatic nuclear factor 4, alpha		13142		-0.17833	-0.3479	Yes
Ins2	insulin II		13232		-0.18423	-0.2999	Yes
Gck	glucokinase		13298		-0.19142	-0.2481	Yes
Foxa3	forkhead box A3		13472		-0.20838	-0.19888	Yes
Bhlha15	basic helix-loop-helix family, member a15		13781		-0.25324	-0.14591	Yes
Nkx6-1	NK6 homeobox 1		13971		-0.30486	-0.06941	Yes
Foxa2	forkhead box A2		13982		-0.30911	0.0209	Yes

## Sheet: Beta cell disallowed
GSEA: ‘β cell Disallowed’ Gene Set
Gene	Name	Rank in gene list		Rank metric score		Running enrichment score	Core enrich-ment
Gsta4	glutathione S-transferase, alpha 4	352		0.32357		0.02363	Yes
Arhgdib	Rho, GDP dissociation inhibitor (GDI) beta	416		0.30405		0.06465	Yes
Cat	catalase	417		0.30356		0.11003	Yes
Ndrg2	N-myc downstream regulated gene 2	509		0.2846		0.14618	Yes
Pcolce	procollagen C-endopeptidase enhancer protein	566		0.27491		0.18334	Yes
Ldha	lactate dehydrogenase A	612		0.26645		0.22001	Yes
Acot7	acyl-CoA thioesterase 7	620		0.26491		0.25912	Yes
Mylk	myosin, light polypeptide kinase	667		0.25636		0.29421	Yes
Ly6a	lymphocyte antigen 6 complex, locus A	754		0.24528		0.32483	Yes
Pdgfra	platelet derived growth factor receptor, alpha polypeptide	948		0.2217		0.34441	Yes
Mgst1	microsomal glutathione S-transferase 1	953		0.22109		0.37718	Yes
Tgm2	transglutaminase 2, C polypeptide	1096		0.20743		0.3982	Yes
Abca8a	ATP-binding cassette, sub-family A (ABC1), member 8a	1508		0.17199		0.39503	Yes
Gas6	growth arrest specific 6	1811		0.15375		0.39679	Yes
Selenbp1	selenium binding protein 1	1972		0.14485		0.40719	Yes
Nfib	nuclear factor I/B	2005		0.14323		0.42636	Yes
Rdh5	retinol dehydrogenase 5	2043		0.14102		0.44484	Yes
Gda	guanine deaminase	2106		0.13801		0.46111	Yes
Zdhhc9	zinc finger, DHHC domain containing 9	2273		0.13055		0.46896	Yes
Cxcl12	chemokine (C-X-C motif) ligand 12	2654		0.11337		0.4592	Yes
Maf	avian musculoaponeurotic fibrosarcoma (v-maf) AS42 oncogene homolog	2660		0.11316		0.47576	Yes
Parp3	poly (ADP-ribose) polymerase family, member 3	2789		0.10713		0.48278	Yes
Igfbp4	insulin-like growth factor binding protein 4	2949		0.10029		0.4866	Yes
Fcgrt	Fc receptor, IgG, alpha chain transporter	3162		0.09346		0.48567	No
Galm	galactose mutarotase	3411		0.08441		0.48085	No
Car2	carbonic anhydrase 2	4476		0.05306		0.414	No
Tns1	tensin 1	5887		0.01854		0.31767	No
Zfp36l1	zinc finger protein 36, C3H type-like 1	6228		0.01149		0.2955	No
Slc16a1	solute carrier family 16 (monocarboxylic acid transporters), member 1	6237		0.01135		0.29663	No
Gucy1a3	guanylate cyclase 1, soluble, alpha 3	6552		0.00503		0.27531	No
Smad3	SMAD family member 3	6659		0.00292		0.2683	No
Tst	thiosulfate sulfurtransferase, mitochondrial	6885		-0.00135		0.25269	No
Oat	ornithine aminotransferase	6993		-0.00349		0.24569	No
Ak3	adenylate kinase 3	7159		-0.00669		0.23509	No
Garem	GRB2 associated, regulator of MAPK1	7447		-0.01269		0.21682	No
Yap1	yes-associated protein 1	7623		-0.01645		0.20697	No
Nhp2	NHP2 ribonucleoprotein	7632		-0.01655		0.20889	No
Ddah1	dimethylarginine dimethylaminohydrolase 1	7642		-0.01678		0.21076	No
Mgst3	microsomal glutathione S-transferase 3	8224		-0.02874		0.17422	No
C1qbp	complement component 1, q subcomponent binding protein	8589		-0.03641		0.15408	No
Higd1a	HIG1 domain family, member 1A	8854		-0.04214		0.14183	No
Itih5	inter-alpha (globulin) inhibitor H5	8946		-0.04408		0.14202	No
Uqcrb	ubiquinol-cytochrome c reductase binding protein	9281		-0.0506		0.12611	No
Fgf1	fibroblast growth factor 1	10038		-0.06694		0.08298	No
Zyx	zyxin	10662		-0.08128		0.05134	No
Zbtb11	zinc finger and BTB domain containing 11	11111		-0.09307		0.03377	No
Cox5a	cytochrome c oxidase subunit Va	11311		-0.0989		0.03457	No
Lmo4	LIM domain only 4	11661		-0.10926		0.02637	No
Bloc1s1	biogenesis of lysosomal organelles complex-1, subunit 1	12140		-0.12573		0.01157	No
Plec	plectin	12284		-0.13166		0.0212	No
Utp3	UTP3, small subunit (SSU) processome component, homolog (S. cerevisiae)	12316		-0.13269		0.03886	No
Mgll	monoglyceride lipase	13725		-0.24548		-0.0234	No
Ndrg4	N-myc downstream regulated gene 4	14165		-0.41703		0.00808	No
